# Supplementary material for: NAC Transcription Factors as Positive or Negative Regulators during Ongoing Battle between Pathogens and Our Food Crops
Source: Int J Mol Sci. 2020 Dec 23;22(1):81. doi: 10.3390/ijms22010081 (PMC7795297; doi:10.3390/ijms22010081)
Supplement: Supplementary file 1 [file ijms-22-00081-s001.zip]

Archive with 1 entries (1 files):
- ijms-1036855-supplementary.xlsx
