# Supplementary material for: NAC Transcription Factors as Positive or Negative Regulators during Ongoing Battle between Pathogens and Our Food Crops
Source: Int J Mol Sci. 2020 Dec 23;22(1):81. doi: 10.3390/ijms22010081 (PMC7795297; doi:10.3390/ijms22010081)
Supplement: Supplementary file 1 [file ijms-22-00081-s001.zip › ijms-1036855-supplementary.xlsx]

## Sheet: Sheet1
Table S1 NAC protein sequences
Soybean	GmNAC42-1	MAGKDRILILGPTGAIGRHIVWASVKAGNPTFVLVRNTPGSNNRVNLVKAANPETKEELIESFKNSGVNLIQGDMNDHESLVNAIKQVDVVICAFGRLLIEDQLKIIAAIKEAGNVKRFFPSEFGLDVDRHDSVDPVREVFEEKARIRRIIEAEGIPYTYLCCHAFTGYFLRNLAQIDITVPPRDKVFILGDGNVKGAFVTEADVGTLTIEAANDPNALNKTVHIRLPKNYLTINEIISLWENKIGKTLEKTYVSEEKVLKDIKEASFPNNYLLALYHSQQIKGDAVYEIDTAKDLEASEAYPNVEYTTVDEYLNQFV
Barley	HvNAC6	MSGGQELNLPPGFRFHPTDEELVMHYLCRRCAGAPIAVPIITEIDLYKLDPWQLPKMAMYGEKEWYFFSPRDRKYPNGSRPNRAAGSGYWKATGADKPVGTPKPLAIKKALVFYAGKAPKGEKTNWIMHEYRLADVDRSARKKNSLRLDDWVLCRIYNKKGGMEKPASVDRKPVTMGGYGVGPGAMASSPQEQKPVMGMNANGGGSGGVQPFPDFAAYYDRPSDSMPRLHADSRCSEQVLSPDFPGERGGGEVQSQPKISELERSFASGGDPVNPAAGSILEPHGGFGGDPLLQDILMYWGKPF
	HvSNAC1	MGMPAARRRERDAEAELNLPPGFRFHPTDDELVEHYLCRKAAGQRLPVPIIAEVDLYRFDPWALPDRALFGTREWYFFTPRDRKYPNGSRPNRAAGNGYWKATGADKPVAPRGGRTMGIKKALVFYAGKAPKGVKTDWIMHEYRLADAGRAAASKKGSLRLDDWVLCRLYNKKNEWEKMQLQQQQGEGETMMEPKAEENTASDMVVTSHSHSQSQSHSHSWGEARTPESEIVDNDPSLFHQAQATAFQTQSPAAAAAHQEMMATLMVPKKEAADEGRNDLFVDLSYDDIQSMYNGLDMMPPGDDLLYSSFFASPRVRGSQPGSGGMPAPF
Rice	ONAC066	MVTSKEFARDQAAMDQKIKSDVGEVVLAGDEEEDGDVVLPGFRFHPTDEELVTFYLRRKVARKSLSIEIIKEMDIYKHDPWDLPNASTVGGEKEWYFFCLRGRKYRNSIRPNRVTGSGFWKATGIDRPIYSAAVNSNSGESIGLKKSLVYYRGSAGKGTKTDWMMHEFRLPPAIAAADASPCMQEAEVWTICRIFKRSITYRKQQQQQAWRPPATVTVKAPPPGDSSSNTGSFESDGGGDEFMNCGLTPAISQQQQHGGRHQMMSTMSCNGGYFFNDGIHHSHSHHKLHSQWGSLQMAPPEPKPEPEQKPLSSPAMTIAFHQNDHGFPAAAADFYKDGYLEEIARMMEVADPSPTGFYDCRY
	ONAC122	MPSSGGAMPALPPGFRFHPTDEELIVHYLMNQAASVKCPVPIIAEVNIYKCNPWDLPGKALFGENEWYFFSPRDRKYPNGARPNRAAGSGYWKATGTDKSILSTPTSDNIGVKKALVFYKGKPPKGVKTDWIMHEYRLTGTSANSTTTTKQRRASSMTMRNPQEEQRLQFL
	ONAC131	MPSSGGAMPALPPGFRFHPTDEELIVHYLMNQAASIKCPVPIIAEVNIYKCNPWDLPGKALFGENEWYFFSPRDRKYPNGARPNRAAGSGYWKATGTDKSILSTPTSDNIGVKKALVFYKGKPPKGVKTDWIMHEYRLTGTSANNTTTTKQRRASSMTMRNPQEEQRLQFL
	OsNAC4	MEMAAAVGGSGRRDAEAELNLPPGFRFHPTDEELVVHYLCRKVARQPLPVPIIAEVDLYKLDPWDLPEKALFGRKEWYFFTPRDRKYPNGSRPNRAAGRGYWKATGADKPVAPKGSARTVGIKKALVFYSGKAPRGVKTDWIMHEYRLADADRAPGGKKGSQKLDEWVLCRLYNKKNNWEKVKLEQQDVASVAAAAPRNHHHQNGEVMDAAAADTMSDSFQTHDSDIDNASAGLRHGGCGGGGFGDVAPPRNGFVTVKEDNDWFTGLNFDELQPPYMMNLQHMQMQMVNPAAPGHDGGYLQSISSPQMKMWQTILPPF
	OsNAC6	MSGGQDLQLPPGFRFHPTDEELVMHYLCRRCAGLPIAVPIIAEIDLYKFDPWQLPRMALYGEKEWYFFSPRDRKYPNGSRPNRAAGSGYWKATGADKPVGSPKPVAIKKALVFYAGKAPKGEKTNWIMHEYRLADVDRSARKKNSLRLDDWVLCRIYNKKGGLEKPPAAAVAAAGMVSSGGGVQRKPMVGVNAAVSSPPEQKPVVAGPAFPDLAAYYDRPSDSMPRLHADSSCSEQVLSPEFACEVQSQPKISEWERTFATVGPINPAASILDPAGSGGLGGLGGGGSDPLLQDILMYWGKPF
	OsNAC58	MVLSNPAMLPPGFRFHPTDEELIVHYLRNRAASSPCPVSIIADVDIYKFDPWDLPSKENYGDREWYFFSPRDRKYPNGIRPNRAAGSGYWKATGTDKPIHSSGGAATNESVGVKKALVFYKGRPPKGTKTNWIMHEYRLAAADAHAANTYRPMKFRNTSMRLDDWVLCRIYKKSSHASPLAVPPLSDHEQDEPCALEENAPLYAPSSSSAASMILQGAAAGAFPSLHAAAAATQRTAMQKIPSISDLLNEYSLSQLFDDGGAAAAAPLQEMARQPDHHHHQQQQHALFGHPVMNHFIANNSMVQLAHLDPSSSAAASTSAGAVVEPPAVTGKRKRSSDGGEPTIQALPPAAAAAKKPNGSCVGATFQIGSALQGSSLGLSHQMLLHSNMGMN
	OsNAC60	MSMMSFLSMVEAELPPGFRFHPRDDELICDYLAPKVAGKVGFSGRRPPMVDVDLNKVEPWDLPEVASVGGKEWYFFSLRDRKYATGQRTNRATVSGYWKATGKDRVVARRGALVGMRKTLVFYQGRAPKGRKTEWVMHEYRMEGVHDQQASSFSSKEDWVLCRVICKRKSGGGATSKSRSLTTTTTTIVHDTSTPTSSPPLPPLMDTTLAQLQASMNTSSSSAIAAVAALEQVPCFSSFSNSIASNNNNSNSATVNAQQCYLPIVTGSNNNGMSYLDHGLPEFGSFLDTQSCDKKMLKAVLSQLNSIGGEVLPGLPPPSEMAAAVSSSWMNHF
	OsNAC111	MATTRSGVGGAISDPFATPGFRFYPTEEELLGFYLRHRLAGTRPDVERVIPVVDVYGYHPSQLAALAGEASARDTEQWFFFCPRAERELHGGRPARTTPSGYWKATGSPSCVISSATNRVIGVKRTMVFYQGRAPTGTKTRWKMNEYKAVADDADAAAAAMLHPMAPPRLRNELGVCRVYISTGLRSFDRRPLDNQAAAPTQQQVMPSLTAAAAVNTNLCGGGGGVVFAGAQGDSSRDCSSSSGSRELAGGADGSEDDAIDWNSLISSATADDLGFNTVVGFDPSIVGSWPQV
	RIM1	MAPVSLPPGFRFHPTDEELIIYYLKRKINGRQIELEIIPEVDLYKCEPWDLPEKSFLPSKDLEWYFFSPRDRKYPNGSRTNRATKAGYWKATGKDRKVNSQRRAVGMKKTLVYYRGRAPHGSRTDWVMHEYRLDERECETDTGLQDAYALCRVFKKTAPGPKIIEHYGVVHHHVEQPQWMTSSIDRSPTLDVSCDGRGDDFESSSFSFPTETPMDSMHGGFGMQMSAPHEDGKWMQFLSEDAFNATNPFLTNPVSANFSCLPSKVDVALECARLQHRLTLPPLEVEDFPQDVSLDTKIGILRSNPNEVDILQEFLSVATASQELINGSTSSYPEMWLGASTSSASYVNELSSLVEMGGVGTSNHHESARLQVEIADMEVFKDEKKRVENLRGVKLVNND…
Wheat	TaNAC1	MGSSDSSSGSAQKAARHQHEPPPPRQRGSAPELPPGFRFHPTDEELVVHYLKKKAAKVPLPVTIIAEVDLYKFDPWELPEKATFGEQEWYFFSPRDRKYPNGARPNRAATSGYWKATGTDKPILASGTGCGLVREKLGVKKALVFYRGKPPKGLKTNWIMHEYRLTDASGSTTTSRPPPPPPVTGGSRAAASLRLDDWVLCRIYKKINKAAAGDQQRSMECEDSVEDAVTAYPLYATAGMAGAGAHGSNYASSSLLHHQDSHFLDGLFTADDAGLSAGATSLSHLAAAARASPAPTKQFLAPSSSTPFNWLEASAAGILPQARNFPGFNRSRNVGNMSLSSTADMAGAAGNAVNAMSAFMNPLPVQDGTYHQHHVILGAPLAPEATAGAATSGFQHHAV…
	TaNAC2	MGMPAVRRRERDAEAELNLPPGFRFHPTDDELVEHYLCRKAAGQRLPVPIIAEVDLYRFDPWALPDRALFGTREWYFFTPRDRKYPNGSRPNRAAGNGYWKATGADKPVAPRGGRTMGIKKALVFYAGKAPKGVKTDWIMHEYRLADAGRAAASKKGSLRLDDWVLCRLYNKKNEWEKMQLQQQGEEETMMEPKAENTASDMVVTSHSHSQSQSHSHSWGEARTPESEIVDNDPSLFQQATAAAFQAQSPAAAAAHQEMMATLMVPKKEAADEAGRNDLFVDLSYDDIQSMYNGLDMMPPGDDLLYSSLFASPRVRGSQPGAGGMPAPF
	TaNAC4	MVKAEPTAAEGSSGRRDAEAELNLPPGFRFHPTDDELVVHYLCRKVAGQPQPVPIIAEVDLYKFNPWDLPERALFGSREWYFFTPRDRKYPNGSRPNRSAGTGYWKATGADKPVAPKESGGRTVGIKKALVFYSGRAPRGVKTDWIMHEYRIAEADRAPGKKGSLKLDEWVLCRLYNKKNNWEKVKVEQDMAVEAGPNGEVMDALATDAISDSFQTHDSSEIDSASGLQQRVFTDMAQGQPRGGMVTVKEDSDWFTGLSMDDLQTCYMNMGQMVNPATMPGQDGSGYLQSMSSPQMMRPMWQTILPPF
	TaNAC6A	MSGGQELNLPPGFRFHPTDEELVTHYLCRRCAGAPIAVPIITEIDLYKFDPWQLPKMALYGEKEWYFFSPRDRKYPNGSRPNRAAGSGYWKATGADKPVGTPKPLAIKKALVFYAGKAPKGEKTNWIMHEYRLADVDRSARKKNSLRLDDWVLCRIYNKKGGMEKPAAVDRKPAAMGGYGGGPGAMASSPPEQKPVMGMNANGGGGGAQPFRDFAAYYDRPSDSMPRLHADSSCSEQVLSPEFPAGEVQSQPKISEWERSFASGGDPVNPAAGSMLEPNGGFGGDPLLQDILMYWGKPF
	TaNAC6B	MSGGQELNLPPGFRFHPTDEELVTHYLCRRCAGAPIAVPIITEIDLYKFDPWQLPKMALYGEKEWYFFSPRDRKYPNGSRPNRAAGSGYWKATGADKPVGTPKPLAIKKALVFYAGKAPKGEKTNWIMHEYRLADVDRSARKKNSLRLDDWVLCRIYNKKGGLEKPASVDRKPAAMGGYGGPPGAMVSSPQEQKPVMGMNANGGGGVQPFPDFAAYYDRPSDSMPRLHADSSCSEQVLSPDFPAGEVQSQPKISEWERSFASGGDPVNPAAGSMLEPNGGFGGDPLLQDILMYWGKPF
	TaNAC6D	MSGGQELNLPPGFRFHPTDEELVTHYLCRRCAGAPIAVPIITEIDLYKFDPWQLPKMALYGEKEWYFFSPRDRKYPNGSRPNRAAGSGYWKATGADKPVGTPKPLAIKKALVFYAGKAPKGEKTNWIMHEYRLADVDRSARKKNSLRLDDWVLCRIYNKKGGMEKPASVDRKPAAMGGYGGGPGAMVSSPQEQKPVMGMNANGGGGGVQPFPDFAAYYDRPSDSMPRLHADSSCSEQVLSPEFPAGEVQSQPKISEWERSFASGGDPVNPAAGSMLEPNGGFGGDPLLQDILMYWGKPF
	TaNAC8	METLRDMALPPGFGFHPKDTELVAHYLKKKILGQKIEYDIIPEVDIYKHEPWDLPAKCNVPTQDNKWHFFAARDRKYPNGARSNRATVAGYWKSTGKDRAIKVDKRTIGTKKTLVFHEGRPPTGKRTEWIMHEYYIDENECQACPDMKDAFVLCKVTKRIDWTSENGNEVGNNNPQPQQANVAAILAVSVEQPDTAASSIIGDELPSDAATVAIPAHMTPDGNDDLKEWLEELLDTSFDPSANTAVDSVSAQLSPDEQNAESSNIGAMAPKVELDYASPNQTVVDDTDFLLPDDIHSMLYPGSDDFTSWQQTYFTAADPFSLSNNFMDEFQMKELQLPLENNGPNLYEPADTGIVVRTRHGGTSAASVPPYKARLQQSLGRMVTSSSESINQTIKFVDN…
	TaNAC21/22	MSMSFLSMVETELPPGFRFHPRDDELICDYLAPKVTGKVGFSGRRPPMVDVDLNKVEPWDLPVTASVGGKEWYFYSLKDRKYATGQRTNRATVSGYWKATGKDRVVARRGALVGMRKTLVFYQGRAPKGRKTEWVMHEYRLEGAHEQASKQEDWVLCRVICKKKSGVGATPRPRNLTNIVHGTSTDTSSPPLPPLMDTTLAQLQATMNTSAAAALEQVPCFSSFSNNSASNSSYLPMVTGNSNGMSYLDHGLPDFGSYLDPALNCDKKVLKAVLSQLSSMGGEVVPSMSPQMAAAVSSTWNHF
	TaNAC30	MLAMDQHNHQEESCVPPGFRFHPTEEELVGYYLARKVAAQKIDLDIIQEVDLYRIEPWDLQERCGGGRGGRGARQVAAEDEQSSEWYFFSFKDRKYPSGTRTNRATAAGFWKATGRDKPVTSSSSRGVIGMRKTLVFYRGRAPNGRKTDWIIHEYRLQTSEHAPTQEEGWVVCRAFQKPTPNQRPSYIFPAYAAAPGLGGYYEARPWLHGQGGDLHYLQSATCAAGAGGLGFPGQGIQYSDDLLESKQSLFGNIPQLIESPPTTTAVAGGGDAGYDVVQQGQAAAGIDWNFLDSLLSTSQLHLQQ
	TaNACL-D1	MEASRFGFGRDMAAAFKFDPTDADIVASYLLPRAVGLDEPHGREHAVIDDDPMSIPPWDLMEKHNHGTSDQAFFFGPPRNGGRVTRVVPGKGGGTWQGQNGRVGTVTLFCDGARAGEVDISYRRYDLTYKRAGDKAPSGWVMSEYQITSPPLLSTVLTRIGLIVAAREQRKRQPADPEAFAQQGPHKVLAVAAAATAAEHQRVSPAPVQPGPDPQADDGALYHGDTSVTGVGENGGHYTVPLLLNGQEYYKDKSRVKRKRRRYGA
Maize	ZmNAC41	MMESSGGSGSSDPLLLAPGFRFYPTEEELLTFYLRHRLAGTKPVVEHLIPVMDIYGYHPSELQAMAGAANVCDTEQWFFFCPRAERELHGGRPARTTPSGYWKATGSPSYVYSSSPNNRVIGEKRTMVFYQGRAPTGNRTRWKMNEYKAVADDAPPAPGAPVMLRNDFSVCRVYISTGTLRSFDRRPLNRPGGLAVVSAHQQAVHCGYQQQQLQPQLPPPAAVAKTTTRHHHQQMHAAVVVDDDAADSNGRHAAAAENSHDSSSSGSRGGVDGAEDAAMAIDWDSLIPPVDDLAFRGVDDLTRVIWPHN
	ZmNAC100	MVADVAKLSTNEWYFFSFRDRKYATGLRTNRATKSGYWKATGKDRVIHTPCSWPAAAAGHHCTVVGMRKTLVFYRGRTPNGVKTSWVMHEFRMENPHTPPKEDWVLCRVFYKKKADAMDYADCSDQDAIAVHMPRGSADPRGAAVAASGRGGRQ
Tomato	SlNAC1	MNKGANGNQQLELPAGFRFHPTDDELVQHYLCRKCAGQSIAVSIIAEIDLYKFDPWQLPEKALYGEKEWYFFSPRDRKYPNGSRPNRAAGTGYWKATGADKPVGKPKTLGIKKALVFYAGKAPRGIKTNWIMHEYRLANVDRSAGKNNNLRLDDWVLCRIYNKKGTLEKHYNVDNKETTSFGEFDEEIKPKILPTQLAPMPPRPRSTPANDYFYFESSESMTRMHTTNSSSGSEHVLSPCDKEVQSAPKWDEDHRNTLDFQLNYLDGLLNEPFETQMQQQICNFDQFNNFQDMFLYMQKPY
	SlSRN1	MKMFELSDSDSFAVFASSKNVFPPGFRFHPTDEELVLYYLKKKICGKRILLDAIAETDVYKWEPEDLPDLSKLKTGDRQWFFFSPRDRKYPNGARANRGTKRGHWKVTGKDRIIMCNSRAVGLKKTLVFYKGRAPVGERTDWVMHEYTMDEEELKKCQNAQDYYALYKVFKKSGSGPKNGEQYGAPFREEEWADDECPSAKGFVHQDNSTNHVIEAPSVDGGLEELLNPVLMEPLSVDYDYAVEQLVQEEDTRSTLLYHSAKEVNFPHRSAVIAPAKESFDLTQSGTSQRQLHEALEVTSAPVIYEQQPHVVEEDFLEMDDLLGPEPSTQNFDNLGPCVQNFDEAGQSGQNFDMPAGNFEDLPFDYFDGLAEFDLYHDASLLDDVRTTEVGQNTEPHMN…
	SlNAC24	MVGKISSDLPPGFRFHPTDEELIMYYLRYQATSRPCPVSIIPEIDVYRFDPWVLPEKAEFGDNEWYFFTPRDRKYPNGVRPNRAAVSGYWKATGTDKAIYSANKYVGIKKALVFYKGKPPKGVKTDWIMHEYRLSDSKSQTSKQSGSMRLDDWVLCRIYKKKNLGRTIEMMKVEEEELEAQNVSTTNNEIEVVGGPQTMKLPRICSLSHLLELDYFGSIPQLLSDNLLYDDQGYTMNNVNNTSNVDQVSSQQQNTNNITSNNCNIFFNYQQPLFVNPTFQSQ
	SlNAC61	MEDLPGFRFHPTEEELLEFYLKNKILGRTSRCDVIGLLNIYRHDPWDLPGLSTIGEREWYFFVARDRKHGNGGRPNRTTEKGFWKATGSDKKIIGLSNPKNIIGLKKTLVFYTGRAPRGSKTDWVMNEFRLPDTVSWPQDIVLCKIYRKATSLKVLEQRAAIEEEMKHVHSSPCSTTLQTMDAMSFGNEHHELTDKSPDLFTSISKDEVDDDRLSVAENKVSAETKEKSNCFRPKLLNGQDSLAELQVPKFSMDFSQDPVWMQLRSPWLDNFILTPSAFVHNF
	JA2	MGVQEKDPLLQLSLPPGFRFYPTDEELLVQYLCKKVAGHDFPLQIIGEIDLYKFDPWVLPSKATFGEKEWYFFSPRDRKYPNGSRPNRVAGSGYWKATGTDKVITSQGRKVGIKKALVFYVGKAPKGSKTNWIMHEYRLFESSRKNNGSSKLDEWVLCRIYKKNSSGPKPLMSGLHSSNEYSHGSSTSSSSQFDDMLESLPEMDDRFSNLPRLNSLKAEKFNLDRLDSANFDWAILAGLKPMPELGPANQAPGVQGQAQGHVNNHIHSDNNNMNFLNDVYAHPPNFRGNTKVESINLDEEVESGKRNQRIDQSSYFQQSLNGFSQAYTNNVDQFGIQCPNQTLNLGFKQ
	JA2L	MGVQEMDPLTQLSLPPGFRFYPTDEELLVQYLCRKVAGHDFSLQIIAEIDLYKFDPWVLPSKAIFGEKEWYFFSPRDRKYPNGSRPNRVAGSGYWKATGTDKVITTDGRKVGIKKALVFYIGKAPKGTKTNWIMHEYRLSEPTTKTGSSRLDDWVLCRIYKKNSGGQKSSCSDLQNKDISHASSSSSSSQFDDMLESLPAIEDRYFSLPRVNSIRNFQQNDKINLQQLSSGNFDWAAMAGLNSFPELRTGNQVPTPGNQTPVLINTNQYHNHNDNLNNFNEFFANSTALNFHGEVKFEGGVDQEVESSVRAQRLNSVNPGFFQENSTGFSSSYTNSVPDPFGIRYPTQTVNMGFTG
	SlNAC20	MGRGKVELKRIENKINRQVTFAKRRNGLLKKAYELSILCEAEVALIIFSNRGKLYEFCSTSSMSDTLERYHRCSYGDLETGQSSKDSQNNYQEYMKLKARVEVLQQSQRHILGEDLGQLNTKDLEQLERQLDSSLRLIRSRRTQNMLDQLSDLQQKEQSLLEINRSLKTKLEENSVAHWHITGEQNVQFRQQPAQSEGFFQPLQCNTNIVPNRYNVAPLDSIEPSTQNATGILPGWML
	SlNAC82	MARLPPGFRFHPTDVELIMYYLKRKITGKKLHFEGITELNIYKFSPWDLPDKCCYKSKDLEWYFFCPRERKYASGARMNRATDTGYWKTTGKDRPVTYCEKIVGSVKTLVFHLGHPPRGKRTDWVIHEYKFEDKESIDAGFAQDSYVLCKVFQKSGPGPKNGAQYGAPFKEEDWEDDKIPAEPCTSDVFPAPPGRTDKPSGSNAIRMVDPRSTSDWTSSEQSPSPIQPSVQKLPLDEPDDEELPGEPNLSNVSSINWRPSDQLKAKPSNTFSALPILPEEQSCSVDTGLVNPGPGPSNAQMCTNEMALDDIDDEMIGLFAPFTEDTSLLSGGSEPNQKLDNFHQEVNAPPAACTDGNDIFDGLGDIEFWAGVGQLEPDLTASGGANHSLNPVILPQEAP…
	SlNAC39	MTVTPVGNQVVEVPPLNTLPIGYRFRPTDEELINHYLCLKINGCHDQVGVIREIDICKFEPWDLPDLSVVESNDNEWFYFCPIDRKYQNGQRLNRATERGYWKATGKDRNIATRKGAKIGMKKTLVYYNGRAPEGKRTNWVIHEYRATDKSLDGSRPGQGAFVLCRLFKKNELKQAENVESSHFDEVEHLVSSPAVGISPTDDGLSAVALSPIMESESNKSNPPKTSGCKTHDTRLSIDSCGNSCTAGDGEDLMVDITSGQPDLQIEELLGLFRDPSPEPIDWSPLHSQSQVEFGSSISHGTMSNEINCDQKDVQCQNVINDLNTNEFLNSILVSSDEFSYEDSEKELRSMWFASNSINTITTAPVTDSGTCSVLKSQVTQEPVRRDIFEPELLLGNCG…
	SlNAC69	MVEIISPGFRFYPTEEELISFYLHKKLEGKKPELDRVIPVVTIYDFDPWHLPKFHGELCMGDREQWFFFVPRQEREARGGRPCRTTNCGYWKATGSPSYVYSSNNKVIGVKKSMVFYKGKAPTGKKTKWKMNEYRAIQEEVNSTLAIPKLRHEMSLCRIYVISGSFRAFDRRPIAPTITREPSKSIINQGGISMENVTKMEAISDENLFMEEQDYVNLNHNDQIPIINQEININSHNNKRVKSNLHDETLISGWEQFNWM
Potato	StNACb4	MKATGNQQLELPAGFRFHPTDDELVQHYLCRKCLLFPLPASIIPEVEVYKSDPWDLPGDMEQEKYFFSTKEVKYPNGNGSNRATNSGYWKATGIDKQIVLRGQQVGLKKTLVFYRGKSPHGCRTNWIMHEYRLSNLESNHHPIQGNWVICRIFLKKRGNTKNKEENMTTHDEVRNREVGNDSPLVSVKTSPRYSETLAFANSEVKKKTSMIFYDFMGGIIQMELQLHRQVVESLI
	StNAC43	MPEEMSISVNGQSQVPPGFRFHPTEEELLQYYLKKKVANEKIDLDVIQEVDLNKLEPWDIQDKCKIGSTPQNDWYFFSHKDKKYPTGTRTNRATAAGFWKATGRDKVIYSNSRRIGMRKTLVFYKGRAPHGQKSDWIMHEYRFDDHITTIASTQEEGWVICRIFKKKNHVKSFETTSQSISNTRLYPNDEGPLEQLLHYMRSSTCKEENHVMMNNYHDTNEHDKFMQLPNLDTPSGHPNSCEGELNNWIAVDRLVASHLNGQTINDYDH-QYNTNILGAATSNHDYQQDQCDLWSFATVSSTNDSLCHVSNGMI
